# Supplementary material for: In Vitro Microscopical and Microbiological Assessment of the Sealing Ability of Calcium Silicate-Based Root Canal Sealers
Source: J Funct Biomater. 2024 Nov 12;15(11):341. doi: 10.3390/jfb15110341 (PMC11595059; doi:10.3390/jfb15110341)
Supplement: Supplementary file 1 [file jfb-15-00341-s001.zip]

Archive with 1 entries (1 files):
- jfb-3242851-supplementary.pdf
